# Supplementary material for: Optimization of Insulation Structure Design for Enameled Wires Based on Molecular Structure Design
Source: Polymers (Basel). 2025 Apr 8;17(8):1002. doi: 10.3390/polym17081002 (PMC12030633; doi:10.3390/polym17081002)
Supplement: Supplementary file 1 [file polymers-17-01002-s001.zip]

Archive with 1 entries (1 files):
- polymers-3556283-supplementary.pdf
